# Supplementary material for: Beyond Single Enzymes: System-Level Fungal Transformation of Halogenated Nitrophenols
Source: J Fungi (Basel). 2026 Jul 4;12(7):493. doi: 10.3390/jof12070493 (PMC13413372; doi:10.3390/jof12070493)
Supplement: Supplementary file 1 [file jof-12-00493-s001.zip]

Archive with 1 entries (1 files):
- jof-4391510-supplementary.pdf
